# Supplementary material for: Cryoprotectant-Mediated Cold Stress Mitigation in Litchi Flower Development: Transcriptomic and Metabolomic Perspectives
Source: Metabolites. 2024 Apr 15;14(4):223. doi: 10.3390/metabo14040223 (PMC11052034; doi:10.3390/metabo14040223)
Supplement: Supplementary file 1 [file metabolites-14-00223-s001.zip]

Archive with 1 entries (1 files):
- metabolites-2920917-supplementary.pdf
